# Supplementary material for: T = 4 Icosahedral HIV-1 Capsid As an Immunogenic Vector for HIV-1 V3 Loop Epitope Display
Source: Viruses. 2018 Nov 26;10(12):667. doi: 10.3390/v10120667 (PMC6316451; doi:10.3390/v10120667)
Supplement: Supplementary file 1 [file viruses-10-00667-s001.zip]

Archive with 11 entries (7 files):
- 0-viruses-382038-supplementary/
- 0-viruses-382038-supplementary/Supplemenatry files/
- 0-viruses-382038-supplementary/Supplemenatry files/6-viruses-382038-supplementary captions.docx
- 0-viruses-382038-supplementary/Supplemenatry files/Supplementary Figure 1.tif
- 0-viruses-382038-supplementary/Supplemenatry files/Supplementary Figure 2.tif
- 0-viruses-382038-supplementary/Supplemenatry files/Supplementary Figure 3.tif
- 0-viruses-382038-supplementary/__MACOSX/
- 0-viruses-382038-supplementary/__MACOSX/Supplemenatry files/
- 0-viruses-382038-supplementary/__MACOSX/Supplemenatry files/._Supplementary Figure 1.tif
- 0-viruses-382038-supplementary/__MACOSX/Supplemenatry files/._Supplementary Figure 2.tif
- 0-viruses-382038-supplementary/__MACOSX/Supplemenatry files/._Supplementary Figure 3.tif
